# Supplementary material for: Tulipa cinnabarina subsp. toprakii (Liliaceae), a new subspecies from southwestern Anatolia
Source: PhytoKeys. 2016 Aug 25;(69):65–70. doi: 10.3897/phytokeys.69.9302 (PMC5029141; doi:10.3897/phytokeys.69.9302)
Supplement: XML Treatment for Tulipa cinnabarina K.Perss. subsp. toprakii [file phytokeys.69.9302-treatment1.xml]

<!DOCTYPE tp:taxon-treatment
  PUBLIC "-//TaxonX//DTD Taxonomic Treatment Publishing DTD v0 20100105//EN" "tax-treatment-NSO.dtd">
<tp:taxon-treatment xmlns:tp="http://www.plazi.org/taxpub"><tp:treatment-meta><kwd-group><label>Taxon classification</label><kwd><named-content content-type="kingdom">Plantae</named-content></kwd><kwd><named-content content-type="order">Liliales</named-content></kwd><kwd><named-content content-type="family">Liliaceae</named-content></kwd></kwd-group><mixed-citation publication-type="journal"><person-group><name><surname>Eker</surname><given-names>İsmail</given-names></name><name><surname>Yıldırım</surname><given-names>Hasan</given-names></name><name><surname>Altıoğlu</surname><given-names>Yusuf</given-names></name></person-group><article-title><tp:taxon-name><tp:taxon-name-part taxon-name-part-type="genus">Tulipa</tp:taxon-name-part> <tp:taxon-name-part taxon-name-part-type="species">cinnabarina</tp:taxon-name-part> <tp:taxon-name-part taxon-name-part-type="infraspecific-rank">subsp.</tp:taxon-name-part> <tp:taxon-name-part taxon-name-part-type="subspecies">toprakii</tp:taxon-name-part></tp:taxon-name> (<tp:taxon-name><tp:taxon-name-part taxon-name-part-type="family">Liliaceae</tp:taxon-name-part></tp:taxon-name>), a new subspecies from southwestern Anatolia</article-title><source>PhytoKeys</source><day>25</day><month>8</month><year>2016</year><volume>2016</volume><issue>69</issue><fpage>65</fpage><lpage>70</lpage><pub-id pub-id-type="doi">10.3897/phytokeys.69.9302</pub-id></mixed-citation></tp:treatment-meta><tp:nomenclature><tp:taxon-name>
            <tp:taxon-name-part taxon-name-part-type="genus">Tulipa</tp:taxon-name-part>
            <tp:taxon-name-part taxon-name-part-type="species">cinnabarina</tp:taxon-name-part>
            <tp:taxon-name-part taxon-name-part-type="authority">K.Perss.</tp:taxon-name-part>
            <tp:taxon-name-part taxon-name-part-type="infraspecific-rank">subsp.</tp:taxon-name-part>
            <tp:taxon-name-part taxon-name-part-type="subspecies">toprakii</tp:taxon-name-part>
            <object-id xmlns:xlink="http://www.w3.org/1999/xlink" content-type="ipni" xlink:type="simple">urn:lsid:ipni.org:names:60472945-2</object-id>
          </tp:taxon-name><tp:taxon-authority>Yıldırım &amp; Eker</tp:taxon-authority><tp:taxon-status xmlns:xlink="http://www.w3.org/1999/xlink" xlink:type="simple">subsp. nov.</tp:taxon-status><xref ref-type="fig" rid="F1">Figs 1</xref><xref ref-type="fig" rid="F2">, 2</xref></tp:nomenclature><tp:treatment-sec sec-type="diagnosis" id="SECID0EAHAC"><title>Diagnosis.</title><p>
            <tp:taxon-name><tp:taxon-name-part taxon-name-part-type="genus">Tulipa</tp:taxon-name-part> <tp:taxon-name-part taxon-name-part-type="species">cinnabarina</tp:taxon-name-part> <tp:taxon-name-part taxon-name-part-type="infraspecific-rank">subsp.</tp:taxon-name-part> <tp:taxon-name-part taxon-name-part-type="subspecies">toprakii</tp:taxon-name-part></tp:taxon-name> differs from similar <tp:taxon-name><tp:taxon-name-part taxon-name-part-type="genus">Tulipa</tp:taxon-name-part> <tp:taxon-name-part taxon-name-part-type="species">cinnabarina</tp:taxon-name-part> <tp:taxon-name-part taxon-name-part-type="infraspecific-rank">subsp.</tp:taxon-name-part> <tp:taxon-name-part taxon-name-part-type="subspecies">cinnabarina</tp:taxon-name-part></tp:taxon-name> by its smaller anthers, narrower outer perianth segments, outer segments with mostly blackish base or buff colored on all of outer surfaces, and smaller capsul sizes, weakly stoloniferous structure, and 2–4 leaves.</p></tp:treatment-sec><tp:treatment-sec sec-type="material" id="SECID0ECIAC"><title>Type.</title><p>Turkey. Muğla: Milas, on the road of Milas to Akgedik Dam, near Yusufça Village, open slopes and in olive orchard, 457 m, <named-content xmlns:xlink="http://www.w3.org/1999/xlink" content-type="dwc:verbatimCoordinates" xlink:type="simple"><named-content content-type="geo-json" specific-use="{&#34;type&#34;:&#34;Point&#34;,&#34;coordinates&#34;:[27.868333,37.335278]}" id="NCID0ELIAC" xlink:type="simple">37°20'7"N; 27°52'6"E</named-content></named-content>, 02 April 2016, <italic>H.Yıldırım 3750 &amp; Y. Altıoğlu</italic> (holotype <named-content xmlns:xlink="http://www.w3.org/1999/xlink" content-type="dwc:institutional_code" xlink:type="simple">EGE</named-content>!, isotypes <named-content xmlns:xlink="http://www.w3.org/1999/xlink" content-type="dwc:institutional_code" xlink:type="simple">AIBU</named-content>!, <named-content xmlns:xlink="http://www.w3.org/1999/xlink" content-type="dwc:institutional_code" xlink:type="simple">NGBB</named-content>!).</p></tp:treatment-sec><tp:treatment-sec sec-type="description" id="SECID0E5IAC"><title>Description.</title><p>Plant 18.0–39.0 cm. Stem glabrous, stem width 1–2.5 mm, subterranean stem length 7.0–14.0 cm, aerial stem length 7.0–20.0 cm. Weakly stoloniferous or not. Bulb ovoid, 1.5–2.2 × 1.8–2.4 cm. Bulb neck 2.5–7.0 cm. Tunics coriaceous, dark brown, innermost tunics with a ring of short hairs around basal plate and, adpressed, pilose, bristly with longer hairs at neck, middle part glabrous. Leaves 2–4, falcate to erect-patent, lanceolate, canaliculate, glaucous, alternate or ± crowded, leaf margin membranous, glabrous or ciliate, and entire; lowest leaf 13.0–21.0 × 0.7–1.3 cm, subacute; second lowest leaf 10.0–17.0 × 0.4–0.9 cm, acute to subacute. Flower solitary, infundibular, bright dark red to orange red inside and paler red to orange red <!--PageBreak-->outside with mostly blackish base or buff colored on all of outer surfaces, mostly no blotch inside, rarely with a very short yellow blotch; outer tepals elliptic, narrowed at base, suacute to acute, glabrous and pubescent only at tip, 27–41 × 6–8 mm; inner <!--PageBreak-->tepals elliptic-obovate, narrowed at base, obtuse or obtuse-apiculate, pubescent at tip and distinctly pubescent at base, 29–44 × 10–16 mm. If it is present, outer and inner blotchs 6–10 mm in length; blotch 1/5–1/6 length of segments. Filaments blurred shades of red, orange, yellow or brown, lanceolate and pubescent at base; outer filaments 7.0–11.5 mm, inner ones 8.0–12.5 mm. Anthers 2.5–6.0 × 1.0–1.5 mm when <!--PageBreak-->dry, oblong, bluish-black when fresh, apiculate or not. Pollen yellow or orange. Ovary oblong, fusiform or subfusiform, pale green, yellowish-green or reddish-green when fresh, glabrous, 9.0–11.0 × 3.0–5.0 mm. Style short or obscure, 0.5–1.5 × 1.0–2 mm. Stigma pubescent, whitish-yellow or yellow when fresh, 0.5–0.6 × 1.0–1.5 mm. Capsule 1.5–2.0 × 1.0–1.3 cm, elliptic-obovoid to obovoid, glabrous; neck 0.5–1.0 mm, rib 14.0–16.0 mm, beak 2.0–4.0, apicula 0.5–1.0 mm; tepal scar 0.5–1.0 mm. Seeds numerous, flattened with rugose surface, triangular with two rounded angles to orbicular, light brown, 4.0–5.0 × 3.0–4.0 mm, winged.</p><fig id="F1" position="float" orientation="portrait"><label>Figure 1.</label><caption><p>Habitat of <tp:taxon-name><tp:taxon-name-part taxon-name-part-type="genus">Tulipa</tp:taxon-name-part> <tp:taxon-name-part taxon-name-part-type="species">cinnabarina</tp:taxon-name-part> <tp:taxon-name-part taxon-name-part-type="infraspecific-rank">subsp.</tp:taxon-name-part> <tp:taxon-name-part taxon-name-part-type="subspecies">toprakii</tp:taxon-name-part></tp:taxon-name> in the wild (<bold>A–B</bold>).</p></caption><graphic xmlns:xlink="http://www.w3.org/1999/xlink" xlink:href="phytokeys-069-065-g001.jpg" position="float" orientation="portrait" xlink:type="simple" id="oo_100503.jpg"/></fig><fig id="F2" position="float" orientation="portrait"><label>Figure 2.</label><caption><p>Habit of <tp:taxon-name><tp:taxon-name-part taxon-name-part-type="genus">Tulipa</tp:taxon-name-part> <tp:taxon-name-part taxon-name-part-type="species">cinnabarina</tp:taxon-name-part> <tp:taxon-name-part taxon-name-part-type="infraspecific-rank">subsp.</tp:taxon-name-part> <tp:taxon-name-part taxon-name-part-type="subspecies">toprakii</tp:taxon-name-part></tp:taxon-name> (<bold>A</bold>) and <tp:taxon-name><tp:taxon-name-part taxon-name-part-type="genus">Tulipa</tp:taxon-name-part> <tp:taxon-name-part taxon-name-part-type="species">cinnabarina</tp:taxon-name-part> <tp:taxon-name-part taxon-name-part-type="infraspecific-rank">subsp.</tp:taxon-name-part> <tp:taxon-name-part taxon-name-part-type="subspecies">cinnabarina</tp:taxon-name-part></tp:taxon-name> (<bold>B</bold>), <tp:taxon-name><tp:taxon-name-part taxon-name-part-type="genus">Tulipa</tp:taxon-name-part> <tp:taxon-name-part taxon-name-part-type="species">cinnabarina</tp:taxon-name-part> <tp:taxon-name-part taxon-name-part-type="infraspecific-rank">subsp.</tp:taxon-name-part> <tp:taxon-name-part taxon-name-part-type="subspecies">toprakii</tp:taxon-name-part></tp:taxon-name> (<bold>C</bold> from <italic>Yıldırım 3750 &amp; Altıoğlu</italic>), <tp:taxon-name><tp:taxon-name-part taxon-name-part-type="genus">Tulipa</tp:taxon-name-part> <tp:taxon-name-part taxon-name-part-type="species">cinnabarina</tp:taxon-name-part> <tp:taxon-name-part taxon-name-part-type="infraspecific-rank">subsp.</tp:taxon-name-part> <tp:taxon-name-part taxon-name-part-type="subspecies">cinnabarina</tp:taxon-name-part></tp:taxon-name> (<bold>D</bold> from <italic>Eker 2030 &amp; 2186</italic>), The flower from the exterior (<bold>l</bold>), The flower from the interior (<bold>2</bold>), The matured fruit (<bold>3</bold>).</p></caption><graphic xmlns:xlink="http://www.w3.org/1999/xlink" xlink:href="phytokeys-069-065-g002.jpg" position="float" orientation="portrait" xlink:type="simple" id="oo_100504.jpg"/></fig></tp:treatment-sec><tp:treatment-sec sec-type="etymology" id="SECID0E5MAC"><title>Etymology.</title><p>This new subspecies is named in honour of Ayhan Toprak, who first collected the new species. The Turkish name of this species is given as “Milas Lâlesi”, according to the guidelines of <xref ref-type="bibr" rid="B4">Menemen et al. (2013)</xref>.</p></tp:treatment-sec><tp:treatment-sec sec-type="Suggested conservational status" id="SECID0EINAC"><title>Suggested conservational status.</title><p>The <abbrev xmlns:xlink="http://www.w3.org/1999/xlink" id="ABBRID0EONAC" xlink:type="simple"><def><p>occupancy area </p></def>(AOO)</abbrev> of <tp:taxon-name><tp:taxon-name-part taxon-name-part-type="genus">Tulipa</tp:taxon-name-part> <tp:taxon-name-part taxon-name-part-type="species">cinnabarina</tp:taxon-name-part> <tp:taxon-name-part taxon-name-part-type="infraspecific-rank">subsp.</tp:taxon-name-part> <tp:taxon-name-part taxon-name-part-type="subspecies">toprakii</tp:taxon-name-part></tp:taxon-name> was calculated as 0.012 km<sup>2</sup> in which about 600−750 individuals were estimated to occur. The individual of new subspecies found in <italic><tp:taxon-name><tp:taxon-name-part taxon-name-part-type="genus">Olea</tp:taxon-name-part> <tp:taxon-name-part taxon-name-part-type="species">europaea</tp:taxon-name-part></tp:taxon-name></italic> L. orchard. On the other hand, overgrazing by sheep and goat herds and development of new road for mines were observed to be producing negative effects on the surroundings of the known populations, which are seriously threatened habitats of it. These strong anthropic pressures on this new subspecies are responsible for rapid habitat destruction, and they could cause a dramatic decrease of the number of reproductive individuals in the near future. Therefore, in accordance with the criteria of the <xref ref-type="bibr" rid="B3">IUCN (2012)</xref>, <tp:taxon-name><tp:taxon-name-part taxon-name-part-type="genus">Tulipa</tp:taxon-name-part> <tp:taxon-name-part taxon-name-part-type="species">cinnabarina</tp:taxon-name-part> <tp:taxon-name-part taxon-name-part-type="infraspecific-rank">subsp.</tp:taxon-name-part> <tp:taxon-name-part taxon-name-part-type="subspecies">toprakii</tp:taxon-name-part></tp:taxon-name> is here assessed as <abbrev xmlns:xlink="http://www.w3.org/1999/xlink" id="ABBRID0EAPAC" xlink:type="simple"><def><p>“Critically Endangered” </p></def>(CR)</abbrev> B2ab(i,ii,iii), on account of its restricted distribution in Turkey with an inferred severe decline of the extent of occurrence, the occupancy area and quality of the habitat.</p><!--PageBreak--></tp:treatment-sec><tp:treatment-sec sec-type="distribution" id="SECID0ELPAC"><title>Distribution and ecology.</title><p>
            <tp:taxon-name><tp:taxon-name-part taxon-name-part-type="genus">Tulipa</tp:taxon-name-part> <tp:taxon-name-part taxon-name-part-type="species">cinnabarina</tp:taxon-name-part> <tp:taxon-name-part taxon-name-part-type="infraspecific-rank">subsp.</tp:taxon-name-part> <tp:taxon-name-part taxon-name-part-type="subspecies">toprakii</tp:taxon-name-part></tp:taxon-name> is endemic to west Anatolia (Fig. <xref ref-type="fig" rid="F3">3</xref>). It is an element belonging to the Mediterranean floristic region. It grows on calcareous soils at opening slopes and clearings in <italic><tp:taxon-name><tp:taxon-name-part taxon-name-part-type="genus">Olea</tp:taxon-name-part> <tp:taxon-name-part taxon-name-part-type="species">europaea</tp:taxon-name-part></tp:taxon-name></italic> orchard. The associated species include: <italic><tp:taxon-name><tp:taxon-name-part taxon-name-part-type="genus">Allium</tp:taxon-name-part> <tp:taxon-name-part taxon-name-part-type="species">neopolitanum</tp:taxon-name-part></tp:taxon-name></italic> Cyr., <tp:taxon-name><tp:taxon-name-part taxon-name-part-type="genus">Anthemis</tp:taxon-name-part> <tp:taxon-name-part taxon-name-part-type="species">cretica</tp:taxon-name-part> <tp:taxon-name-part taxon-name-part-type="authority">L.</tp:taxon-name-part> <tp:taxon-name-part taxon-name-part-type="infraspecific-rank">subsp.</tp:taxon-name-part> <tp:taxon-name-part taxon-name-part-type="subspecies">leucanthemodies</tp:taxon-name-part></tp:taxon-name> (Boiss) Griersan., <italic><tp:taxon-name><tp:taxon-name-part taxon-name-part-type="genus">Anthemis</tp:taxon-name-part> <tp:taxon-name-part taxon-name-part-type="species">macrotis</tp:taxon-name-part></tp:taxon-name></italic> (Rech.f) Oberpr &amp; Voght, <italic><tp:taxon-name><tp:taxon-name-part taxon-name-part-type="genus">Cistus</tp:taxon-name-part> <tp:taxon-name-part taxon-name-part-type="species">creticus</tp:taxon-name-part></tp:taxon-name></italic> L., <italic><tp:taxon-name><tp:taxon-name-part taxon-name-part-type="genus">Fritillaria</tp:taxon-name-part> <tp:taxon-name-part taxon-name-part-type="species">minuta</tp:taxon-name-part></tp:taxon-name></italic> Boiss., <italic><tp:taxon-name><tp:taxon-name-part taxon-name-part-type="genus">Melilotus</tp:taxon-name-part> <tp:taxon-name-part taxon-name-part-type="species">indica</tp:taxon-name-part></tp:taxon-name></italic> (L.) All., <italic><tp:taxon-name><tp:taxon-name-part taxon-name-part-type="genus">Olea</tp:taxon-name-part> <tp:taxon-name-part taxon-name-part-type="species">europaea</tp:taxon-name-part></tp:taxon-name></italic>, <italic><tp:taxon-name><tp:taxon-name-part taxon-name-part-type="genus">Ophrys</tp:taxon-name-part> <tp:taxon-name-part taxon-name-part-type="species">iricolor</tp:taxon-name-part></tp:taxon-name></italic> Desf., <italic><tp:taxon-name><tp:taxon-name-part taxon-name-part-type="genus">Pinus</tp:taxon-name-part> <tp:taxon-name-part taxon-name-part-type="species">brutia</tp:taxon-name-part></tp:taxon-name></italic> Ten. <italic><tp:taxon-name><tp:taxon-name-part taxon-name-part-type="genus">Ranunculus</tp:taxon-name-part> <tp:taxon-name-part taxon-name-part-type="species">muricatus</tp:taxon-name-part></tp:taxon-name></italic> L., <italic><tp:taxon-name><tp:taxon-name-part taxon-name-part-type="genus">Ranunculus</tp:taxon-name-part> <tp:taxon-name-part taxon-name-part-type="species">repens</tp:taxon-name-part></tp:taxon-name></italic> L.</p><fig id="F3" position="float" orientation="portrait"><label>Figure 3.</label><caption><p>Distribution map of subspecies of <italic><tp:taxon-name><tp:taxon-name-part taxon-name-part-type="genus">Tulipa</tp:taxon-name-part> <tp:taxon-name-part taxon-name-part-type="species">cinnabarina</tp:taxon-name-part></tp:taxon-name></italic>: triangle symbol is natural range of <tp:taxon-name><tp:taxon-name-part taxon-name-part-type="genus">Tulipa</tp:taxon-name-part> <tp:taxon-name-part taxon-name-part-type="species">cinnabarina</tp:taxon-name-part> <tp:taxon-name-part taxon-name-part-type="infraspecific-rank">subsp.</tp:taxon-name-part> <tp:taxon-name-part taxon-name-part-type="subspecies">cinnabarina</tp:taxon-name-part></tp:taxon-name> while star symbol is natural range of <tp:taxon-name><tp:taxon-name-part taxon-name-part-type="genus">Tulipa</tp:taxon-name-part> <tp:taxon-name-part taxon-name-part-type="species">cinnabarina</tp:taxon-name-part> <tp:taxon-name-part taxon-name-part-type="infraspecific-rank">subsp.</tp:taxon-name-part> <tp:taxon-name-part taxon-name-part-type="subspecies">toprakii</tp:taxon-name-part></tp:taxon-name> in Turkey.</p></caption><graphic xmlns:xlink="http://www.w3.org/1999/xlink" xlink:href="phytokeys-069-065-g003.jpg" position="float" orientation="portrait" xlink:type="simple" id="oo_100505.jpg"/></fig></tp:treatment-sec><ref-list><ref id="B4"><mixed-citation xmlns:xlink="http://www.w3.org/1999/xlink" xlink:type="simple">
          <person-group><name name-style="western"><surname>Menemen</surname><given-names>Y</given-names></name><name name-style="western"><surname>Aytaç</surname><given-names>Z</given-names></name><name name-style="western"><surname>Kandemir</surname><given-names>A</given-names></name></person-group> (<year>2013</year>) <article-title>Türkçe bilimsel bitki adları yönergesi.</article-title> <source>Bağbahçe</source> <volume>47</volume>: <fpage>28</fpage>−<lpage>31</lpage>.</mixed-citation></ref><ref id="B3"><mixed-citation xmlns:xlink="http://www.w3.org/1999/xlink" xlink:type="simple">
          <institution xlink:type="simple">IUCN</institution> (<year>2012</year>) <source>IUCN red list categories and criteria: Version 3.1</source>. <edition>2nd edition</edition>. <publisher-name>IUCN Species Survival Commission</publisher-name>, <publisher-loc>Gland, Switzerland</publisher-loc> and <publisher-loc>Cambridge</publisher-loc>, <fpage>1</fpage>−<lpage>32</lpage>.</mixed-citation></ref></ref-list></tp:taxon-treatment>
